# Supplementary material for: Selective targeting BMP2 and 4 in SMAD4 negative esophageal adenocarcinoma inhibits tumor growth and aggressiveness in preclinical models
Source: Cell Oncol (Dordr). 2022 Jul 28;45(4):639–58. doi: 10.1007/s13402-022-00689-2 (PMC9333053; doi:10.1007/s13402-022-00689-2)
Supplement: Supplementary file 12 — (TXT 21 kb) [file 13402_2022_689_MOESM7_ESM.txt]

© 2000-2021 QIAGEN. All rights reserved.
Ingenuity Canonical Pathways	-log(p-value)	Ratio	z-score	Molecules
LPS/IL-1 Mediated Inhibition of RXR Function	7,66E00	6,75E-02	NaN	ABCG5,ABCG8,ACSM1,ALDH1A2,CYP2E1,FABP5,FABP7,FMO2,HS6ST2,IL1A,IL1RN,IL36A,IL36B,IL36G,IL36RN,NCOA1,SULT2B1
Neuroprotective Role of THOP1 in Alzheimer's Disease	7,51E00	1,02E-01	2,333	ENDOU,HPN,KLK12,KLK8,MAPT,PRSS27,SRY,TMPRSS11A,TMPRSS11B,TMPRSS11D,TMPRSS11E,TPSD1
LXR/RXR Activation	6,36E00	8,94E-02	-1,667	ABCG5,ABCG8,APOD,FGA,IL1A,IL1RN,IL36A,IL36B,IL36G,IL36RN,S100A8
FXR/RXR Activation	6,25E00	8,73E-02	NaN	ABCG5,ABCG8,APOD,FGA,FGF19,IL1A,IL1RN,IL36A,IL36B,IL36G,IL36RN
Glucocorticoid Receptor Signaling	5,88E00	3,96E-02	NaN	ADRB2,ANXA1,FGG,IL1A,IL1RN,IL20RB,KRT1,KRT13,KRT14,KRT15,KRT16,KRT4,KRT5,KRT6A,KRT6B,KRT6C,KRT75,KRT78,NCOA1,PLA2G4E,SCGB1A1,SMAD2,SMAD4
Atherosclerosis Signaling	5,24E00	7,69E-02	NaN	ALOX12,APOD,IL1A,IL1RN,IL36A,IL36B,IL36G,IL36RN,PLA2G4E,S100A8
Intrinsic Prothrombin Activation Pathway	4,88E00	1,43E-01	2,449	FGA,FGB,FGG,KLK12,KLK13,KLK8
Role of Cytokines in Mediating Communication between Immune Cells	4,24E00	1,11E-01	NaN	IL1A,IL1RN,IL36A,IL36B,IL36G,IL36RN
SPINK1 Pancreatic Cancer Pathway	3,98E00	1E-01	-0,816	CPA4,CPA6,KLK12,KLK13,KLK8,SMAD2
p38 MAPK Signaling	3,91E00	6,78E-02	2,646	IL1A,IL1RN,IL36A,IL36B,IL36G,IL36RN,MAPT,PLA2G4E
IL-10 Signaling	3,55E00	8,33E-02	NaN	IL1A,IL1RN,IL36A,IL36B,IL36G,IL36RN
PPAR Signaling	3,4E00	6,54E-02	-1,890	IL1A,IL1RN,IL36A,IL36B,IL36G,IL36RN,NCOA1
Toll-like Receptor Signaling	3,36E00	7,69E-02	2,449	IL1A,IL1RN,IL36A,IL36B,IL36G,IL36RN
Role of Osteoblasts, Osteoclasts and Chondrocytes in Rheumatoid Arthritis	3,26E00	4,46E-02	NaN	CALML5,FZD10,IL1A,IL1RN,IL36A,IL36B,IL36G,IL36RN,SMAD4,WNT7A
Acute Phase Response Signaling	3,25E00	4,86E-02	3,000	FGA,FGB,FGG,IL1A,IL1RN,IL36A,IL36B,IL36G,IL36RN
Role of IL-17A in Psoriasis	3,2E00	2,14E-01	NaN	DEFB4A/DEFB4B,S100A8,S100A9
Hepatic Cholestasis	3,18E00	4,76E-02	NaN	ABCG5,ABCG8,FGF19,IL1A,IL1RN,IL36A,IL36B,IL36G,IL36RN
Granulocyte Adhesion and Diapedesis	3,18E00	4,76E-02	NaN	C10orf99,CLDN17,CXCL14,IL1A,IL1RN,IL36A,IL36B,IL36G,IL36RN
Airway Pathology in Chronic Obstructive Pulmonary Disease	3,14E00	5,93E-02	NaN	APOD,C8G,FGF19,IL1A,IL36A,IL36B,IL36G
Role of Hypercytokinemia/hyperchemokinemia in the Pathogenesis of Influenza	3,13E00	6,98E-02	2,449	IL1A,IL1RN,IL36A,IL36B,IL36G,IL36RN
Adrenomedullin signaling pathway	3,02E00	4,52E-02	2,828	CALML5,GNA15,IL1A,IL1RN,IL36A,IL36B,IL36G,IL36RN,SOX15
Extrinsic Prothrombin Activation Pathway	3,02E00	1,88E-01	NaN	FGA,FGB,FGG
Agranulocyte Adhesion and Diapedesis	2,8E00	4,21E-02	NaN	C10orf99,CLDN17,CXCL14,IL1A,IL1RN,IL36A,IL36B,IL36G,IL36RN
Cholecystokinin/Gastrin-mediated Signaling	2,41E00	5,04E-02	2,449	IL1A,IL1RN,IL36A,IL36B,IL36G,IL36RN
IL-6 Signaling	2,26E00	4,69E-02	2,449	IL1A,IL1RN,IL36A,IL36B,IL36G,IL36RN
Hepatic Fibrosis Signaling Pathway	2,16E00	2,86E-02	1,508	CALML5,FZD10,IL1A,IL1RN,IL36A,IL36B,IL36G,IL36RN,PDCD4,SMAD2,SMAD4,WNT7A
Ethanol Degradation II	2,13E00	9,38E-02	NaN	ADH1A,ADH7,ALDH1A2
Nicotine Degradation II	2,03E00	6,06E-02	2,000	ADH7,CYP2E1,CYP4B1,FMO2
Coagulation System	2,02E00	8,57E-02	NaN	FGA,FGB,FGG
Noradrenaline and Adrenaline Degradation	2,02E00	8,57E-02	NaN	ADH1A,ADH7,ALDH1A2
Retinoate Biosynthesis I	1,99E00	8,33E-02	NaN	ADH7,ALDH1A2,SDR9C7
Role of Tissue Factor in Cancer	1,81E00	4,31E-02	NaN	FGA,FGB,FGG,GNA15,PDIA2
Human Embryonic Stem Cell Pluripotency	1,74E00	3,61E-02	NaN	FZD10,GNA15,GNAL,SMAD2,SMAD4,WNT7A
Role of Macrophages, Fibroblasts and Endothelial Cells in Rheumatoid Arthritis	1,66E00	2,77E-02	NaN	CALML5,FZD10,IL1A,IL1RN,IL36A,IL36B,IL36G,IL36RN,WNT7A
Osteoarthritis Pathway	1,55E00	2,99E-02	-0,447	CASP14,FZD10,PTHLH,S100A8,S100A9,SMAD2,SMAD4
Differential Regulation of Cytokine Production in Intestinal Epithelial Cells by IL-17A and IL-17F	1,48E00	8,7E-02	NaN	DEFB4A/DEFB4B,IL1A
Vitamin-C Transport	1,44E00	8,33E-02	NaN	GJB2,NXN
MSP-RON Signaling Pathway	1,44E00	5,17E-02	NaN	KLK12,KLK13,KLK8
Nicotine Degradation III	1,44E00	5,17E-02	NaN	ADH7,CYP2E1,CYP4B1
Regulation of the Epithelial-Mesenchymal Transition Pathway	1,44E00	3,08E-02	NaN	FGF19,FZD10,GSC,SMAD2,SMAD4,WNT7A
RAR Activation	1,43E00	3,06E-02	NaN	ADH7,ALDH1A2,NCOA1,SDR9C7,SMAD2,SMAD4
Bupropion Degradation	1,41E00	8E-02	NaN	CYP2E1,CYP4B1
α-Adrenergic Signaling	1,35E00	3,77E-02	NaN	CALML5,GNA15,GNAL,GYS2
Role of Pattern Recognition Receptors in Recognition of Bacteria and Viruses	1,33E00	3,21E-02	NaN	IL1A,IL36A,IL36B,IL36G,NOD2
Eicosanoid Signaling	1,29E00	4,48E-02	NaN	ALOX12,LTB4R,PLA2G4E
Serotonin Degradation	1,27E00	4,41E-02	NaN	ADH1A,ADH7,ALDH1A2
Acetone Degradation I (to Methylglyoxal)	1,22E00	6,25E-02	NaN	CYP2E1,CYP4B1
Androgen Signaling	1,21E00	2,96E-02	NaN	CALML5,GNA15,GNAL,NCOA1,SRY
Role of NANOG in Mammalian Embryonic Stem Cell Pluripotency	1,19E00	3,33E-02	NaN	FZD10,SMAD4,WNT7A,ZFP42
Gαs Signaling	1,18E00	3,31E-02	NaN	ADRB2,DRD1,GNA15,GNAL
Role of Wnt/GSK-3β Signaling in the Pathogenesis of Influenza	1,13E00	3,85E-02	NaN	FZD10,NCOA1,WNT7A
GP6 Signaling Pathway	1,12E00	3,15E-02	2,000	CALML5,FGA,FGB,FGG
Cardiac Hypertrophy Signaling (Enhanced)	1,11E00	2,04E-02	2,828	ADRB2,CALML5,FGF19,FZD10,GNA15,IL1A,IL20RB,IL36A,IL36B,IL36G,WNT7A
Complement System	1,11E00	5,41E-02	NaN	C8A,C8G
Thioredoxin Pathway	1,07E00	1,43E-01	NaN	NXN
Glycogen Biosynthesis II (from UDP-D-Glucose)	1,07E00	1,43E-01	NaN	GYS2
IL-17 Signaling	1,06E00	2,67E-02	2,236	DEFB4A/DEFB4B,IL1A,IL36A,IL36B,IL36G
TR/RXR Activation	1,05E00	3,57E-02	NaN	FGA,NCOA1,TBL1Y
Xenobiotic Metabolism CAR Signaling Pathway	1,05E00	2,65E-02	2,236	ALDH1A2,FMO2,HS6ST2,NCOA1,SULT2B1
CCR3 Signaling in Eosinophils	1,05E00	2,96E-02	NaN	CALML5,GNA15,GNAL,PLA2G4E
IL-12 Signaling and Production in Macrophages	1,04E00	2,94E-02	NaN	ALOX12,APOD,NCOA1,S100A8
MSP-RON Signaling In Cancer Cells Pathway	1,02E00	2,9E-02	1,000	KLK12,KLK13,KLK8,SMAD2
Xenobiotic Metabolism AHR Signaling Pathway	1,02E00	3,45E-02	NaN	ALDH1A2,IL1A,NCOA1
Regulation Of The Epithelial Mesenchymal Transition In Development Pathway	1,02E00	3,45E-02	NaN	FZD10,GSC,WNT7A
Gap Junction Signaling	9,83E-01	2,53E-02	NaN	DRD1,GJB2,GJB6,SOX15,TUBB6
G Protein Signaling Mediated by Tubby	9,79E-01	4,55E-02	NaN	GNA15,GNAL
Estrogen Biosynthesis	9,79E-01	4,55E-02	NaN	CYP2E1,CYP4B1
Retinol Biosynthesis	9,79E-01	4,55E-02	NaN	CEL,PNLIPRP3
Salvage Pathways of Pyrimidine Deoxyribonucleotides	9,71E-01	1,11E-01	NaN	APOBEC3A
Coronavirus Replication Pathway	9,63E-01	4,44E-02	NaN	BAG3,TUBB6
Dermatan Sulfate Biosynthesis (Late Stages)	9,47E-01	4,35E-02	NaN	HS6ST2,SULT2B1
IL-1 Signaling	9,43E-01	3,19E-02	NaN	GNA15,GNAL,IL1A
Corticotropin Releasing Hormone Signaling	9,28E-01	2,68E-02	NaN	CALML5,IVL,KRT1,SOX15
TGF-β Signaling	9,24E-01	3,12E-02	NaN	GSC,SMAD2,SMAD4
Chondroitin Sulfate Biosynthesis (Late Stages)	9,17E-01	4,17E-02	NaN	HS6ST2,SULT2B1
Apelin Muscle Signaling Pathway	9,17E-01	4,17E-02	NaN	GNA15,GNAL
Factors Promoting Cardiogenesis in Vertebrates	9,14E-01	2,65E-02	0,000	FZD10,SMAD2,SMAD4,WNT7A
Colorectal Cancer Metastasis Signaling	9,1E-01	2,23E-02	NaN	FZD10,GNA15,GNAL,SMAD2,SMAD4,WNT7A
FAT10 Cancer Signaling Pathway	8,86E-01	4E-02	NaN	SMAD2,SMAD4
Triacylglycerol Degradation	8,73E-01	3,92E-02	NaN	CEL,PNLIPRP3
Systemic Lupus Erythematosus In B Cell Signaling Pathway	8,66E-01	2,17E-02	2,449	CALML5,IL1A,IL36A,IL36B,IL36G,IRF5
Mouse Embryonic Stem Cell Pluripotency	8,48E-01	2,88E-02	NaN	FZD10,SMAD4,ZFP42
Stearate Biosynthesis I (Animals)	8,48E-01	3,77E-02	NaN	ACSM1,CYP2E1
Oxidative Ethanol Degradation III	8,21E-01	3,64E-02	NaN	ALDH1A2,CYP2E1
Chondroitin Sulfate Biosynthesis	8,1E-01	3,57E-02	NaN	HS6ST2,SULT2B1
Xenobiotic Metabolism Signaling	8,07E-01	2,08E-02	NaN	ALDH1A2,FMO2,HS6ST2,IL1A,NCOA1,SULT2B1
HMGB1 Signaling	8,01E-01	2,4E-02	NaN	IL1A,IL36A,IL36B,IL36G
cAMP-mediated signaling	7,93E-01	2,18E-02	2,236	ADRB2,CALML5,DRD1,GNAL,LTB4R
Fatty Acid Activation	7,9E-01	7,14E-02	NaN	ACSM1
Gαq Signaling	7,83E-01	2,35E-02	NaN	CALML5,GNA15,GNAL,GYS2
CDK5 Signaling	7,8E-01	2,68E-02	NaN	DRD1,GNAL,MAPT
Dermatan Sulfate Biosynthesis	7,72E-01	3,39E-02	NaN	HS6ST2,SULT2B1
PCP pathway	7,62E-01	3,33E-02	NaN	FZD10,WNT7A
Melatonin Degradation I	7,5E-01	3,28E-02	NaN	CYP2E1,CYP4B1
MSP-RON Signaling In Macrophages Pathway	7,42E-01	2,56E-02	NaN	KLK12,KLK13,KLK8
Erythropoietin Signaling Pathway	7,4E-01	2,26E-02	-2,000	IL1A,IL36A,IL36B,IL36G
Histamine Degradation	7,14E-01	5,88E-02	NaN	ALDH1A2
Superpathway of Melatonin Degradation	6,99E-01	3,03E-02	NaN	CYP2E1,CYP4B1
γ-linolenate Biosynthesis II (Animals)	6,93E-01	5,56E-02	NaN	ACSM1
Mitochondrial L-carnitine Shuttle Pathway	6,93E-01	5,56E-02	NaN	ACSM1
Pregnenolone Biosynthesis	6,93E-01	5,56E-02	NaN	CYP2E1
IL-17A Signaling in Airway Cells	6,88E-01	2,99E-02	NaN	DEFB4A/DEFB4B,IL19
Pancreatic Adenocarcinoma Signaling	6,78E-01	2,38E-02	NaN	CYP2E1,SMAD2,SMAD4
Sperm Motility	6,7E-01	1,97E-02	NaN	CALML5,GNA15,GNAL,PLA2G4E,RET
Endothelin-1 Signaling	6,62E-01	2,09E-02	2,000	CASP14,GNA15,GNAL,PLA2G4E
Xenobiotic Metabolism PXR Signaling Pathway	6,56E-01	2,08E-02	2,000	ALDH1A2,HS6ST2,NCOA1,SULT2B1
Regulation Of The Epithelial Mesenchymal Transition By Growth Factors Pathway	6,56E-01	2,08E-02	NaN	FGF19,GSC,SMAD2,SMAD4
Methylglyoxal Degradation III	6,52E-01	5E-02	NaN	CYP2E1
Histidine Degradation VI	6,52E-01	5E-02	NaN	CYP2E1
Fatty Acid α-oxidation	6,52E-01	5E-02	NaN	ALDH1A2
Inflammasome pathway	6,52E-01	5E-02	NaN	NOD2
CREB Signaling in Neurons	6,5E-01	1,66E-02	2,828	ADRB2,CALML5,DRD1,FZD10,GALR2,GNA15,GNAL,GPR78,LTB4R,P2RY1
Synaptic Long Term Depression	6,46E-01	2,06E-02	NaN	GNA15,GNAL,PLA2G4E,SOX15
Hepatic Fibrosis / Hepatic Stellate Cell Activation	6,46E-01	2,06E-02	NaN	CYP2E1,IL1A,SMAD2,SMAD4
fMLP Signaling in Neutrophils	6,46E-01	2,29E-02	NaN	CALML5,GNA15,GNAL
Basal Cell Carcinoma Signaling	6,42E-01	2,78E-02	NaN	FZD10,WNT7A
Ephrin B Signaling	6,42E-01	2,78E-02	NaN	GNA15,GNAL
Heparan Sulfate Biosynthesis (Late Stages)	6,35E-01	2,74E-02	NaN	HS6ST2,SULT2B1
GPCR-Mediated Integration of Enteroendocrine Signaling Exemplified by an L Cell	6,35E-01	2,74E-02	NaN	ADRB2,GNA15
Putrescine Degradation III	6,33E-01	4,76E-02	NaN	ALDH1A2
Gαi Signaling	6,04E-01	2,17E-02	NaN	GNA15,GNAL,LTB4R
TREM1 Signaling	6E-01	2,6E-02	NaN	DEFB4A/DEFB4B,NOD2
Dopamine Receptor Signaling	6E-01	2,6E-02	NaN	CALY,DRD1
Cardiomyocyte Differentiation via BMP Receptors	5,99E-01	4,35E-02	NaN	SMAD4
Ubiquinol-10 Biosynthesis (Eukaryotic)	5,99E-01	4,35E-02	NaN	CYP2E1
Ethanol Degradation IV	5,99E-01	4,35E-02	NaN	ALDH1A2
Apelin Endothelial Signaling Pathway	5,97E-01	2,16E-02	NaN	CALML5,GNA15,GNAL
VDR/RXR Activation	5,93E-01	2,56E-02	NaN	IGFBP6,NCOA1
Maturity Onset Diabetes of Young (MODY) Signaling	5,93E-01	2,56E-02	NaN	APOD,CEL
Heparan Sulfate Biosynthesis	5,77E-01	2,5E-02	NaN	HS6ST2,SULT2B1
G-Protein Coupled Receptor Signaling	5,77E-01	1,81E-02	NaN	ADRB2,DRD1,GNA15,GNAL,LTB4R
Glutathione Redox Reactions I	5,69E-01	4E-02	NaN	GPX3
Tryptophan Degradation X (Mammalian, via Tryptamine)	5,69E-01	4E-02	NaN	ALDH1A2
Estrogen-mediated S-phase Entry	5,54E-01	3,85E-02	NaN	CCNA1
Gluconeogenesis I	5,54E-01	3,85E-02	NaN	ME2
HIPPO signaling	5,41E-01	2,35E-02	NaN	SMAD2,SMAD4
Relaxin Signaling	5,23E-01	1,96E-02	NaN	GNA15,GNAL,SOX15
Dopamine Degradation	5,02E-01	3,33E-02	NaN	ALDH1A2
Aryl Hydrocarbon Receptor Signaling	4,93E-01	1,89E-02	NaN	ALDH1A2,CCNA1,IL1A
Fatty Acid β-oxidation I	4,57E-01	2,94E-02	NaN	ACSM1
Synaptogenesis Signaling Pathway	4,53E-01	1,6E-02	0,447	CADM1,CALML5,CDH18,MAPT,NECTIN1
AMPK Signaling	4,45E-01	1,65E-02	NaN	ADRB2,GNA15,GNAL,GYS2
MIF-mediated Glucocorticoid Regulation	4,38E-01	2,78E-02	NaN	PLA2G4E
Wnt/β-catenin Signaling	4,34E-01	1,73E-02	NaN	FZD10,SOX15,WNT7A
tRNA Charging	4,11E-01	2,56E-02	NaN	NARS1
Dopamine-DARPP32 Feedback in cAMP Signaling	4,02E-01	1,66E-02	NaN	CALML5,CALY,DRD1
Cardiac Hypertrophy Signaling	3,93E-01	1,55E-02	NaN	ADRB2,CALML5,GNA15,GNAL
Antioxidant Action of Vitamin C	3,87E-01	1,79E-02	NaN	NXN,PLA2G4E
Serotonin Receptor Signaling	3,79E-01	2,33E-02	NaN	SLC6A4
MIF Regulation of Innate Immunity	3,71E-01	2,27E-02	NaN	PLA2G4E
PPARα/RXRα Activation	3,61E-01	1,55E-02	NaN	GNA15,SMAD2,SMAD4
Clathrin-mediated Endocytosis Signaling	3,61E-01	1,55E-02	NaN	APOD,FGF19,S100A8
Graft-versus-Host Disease Signaling	3,58E-01	1,42E-02	NaN	IL1A,IL1RN,IL36A,IL36B,IL36G,IL36RN
iNOS Signaling	3,5E-01	2,13E-02	NaN	CALML5
nNOS Signaling in Neurons	3,5E-01	2,13E-02	NaN	CALML5
nNOS Signaling in Skeletal Muscle Cells	3,43E-01	2,08E-02	NaN	CALML5
Breast Cancer Regulation by Stathmin1	3,34E-01	1,35E-02	2,121	ADRB2,DRD1,FZD10,GALR2,GPR78,LTB4R,P2RY1,TUBB6
Myc Mediated Apoptosis Signaling	3,3E-01	2E-02	NaN	ADRB2
14-3-3-mediated Signaling	3,25E-01	1,57E-02	NaN	MAPT,TUBB6
Amyloid Processing	3,24E-01	1,96E-02	NaN	MAPT
Systemic Lupus Erythematosus Signaling	3,22E-01	1,34E-02	NaN	C8A,C8G,IL1A,IL1RN,IL36A,IL36B,IL36G,IL36RN
Sertoli Cell-Sertoli Cell Junction Signaling	3,21E-01	1,46E-02	NaN	CLDN17,NECTIN1,TUBB6
Synaptic Long Term Potentiation	3,17E-01	1,55E-02	NaN	CALML5,GNA15
G Beta Gamma Signaling	3,17E-01	1,55E-02	NaN	GNA15,GNAL
Molecular Mechanisms of Cancer	3,14E-01	1,35E-02	NaN	FZD10,GNA15,GNAL,SMAD2,SMAD4,WNT7A
GABA Receptor Signaling	3,1E-01	1,53E-02	NaN	GNA15,GNAL
IL-8 Signaling	3,06E-01	1,42E-02	NaN	CSTB,GNA15,GNAL
RhoGDI Signaling	2,96E-01	1,4E-02	NaN	CDH18,GNA15,GNAL
STAT3 Pathway	2,96E-01	1,48E-02	NaN	IL1A,IL20RB
Senescence Pathway	2,92E-01	1,35E-02	0,000	CALML5,IL1A,SMAD2,SMAD4
Iron homeostasis signaling pathway	2,83E-01	1,44E-02	NaN	SMAD2,SMAD4
Insulin Receptor Signaling	2,8E-01	1,43E-02	NaN	GYS2,SCNN1B
Retinoic acid Mediated Apoptosis Signaling	2,75E-01	1,67E-02	NaN	TNFRSF10C
Endocannabinoid Cancer Inhibition Pathway	2,71E-01	1,4E-02	NaN	CASP14,GNAL
Altered T Cell and B Cell Signaling in Rheumatoid Arthritis	2,69E-01	1,28E-02	NaN	IL1A,IL1RN,IL36A,IL36B,IL36G,IL36RN
Communication between Innate and Adaptive Immune Cells	2,64E-01	1,27E-02	NaN	IL1A,IL1RN,IL36A,IL36B,IL36G,IL36RN
Endocannabinoid Neuronal Synapse Pathway	2,59E-01	1,36E-02	NaN	GNA15,GNAL
Wnt/Ca+ pathway	2,56E-01	1,56E-02	NaN	FZD10
PXR/RXR Activation	2,52E-01	1,54E-02	NaN	NCOA1
Phospholipases	2,48E-01	1,52E-02	NaN	PLA2G4E
Glutamate Receptor Signaling	2,48E-01	1,52E-02	NaN	CALML5
Remodeling of Epithelial Adherens Junctions	2,4E-01	1,47E-02	NaN	TUBB6
Cell Cycle: G1/S Checkpoint Regulation	2,4E-01	1,47E-02	NaN	SMAD4
Ovarian Cancer Signaling	2,28E-01	1,27E-02	NaN	FZD10,WNT7A
Epithelial Adherens Junction Signaling	2,28E-01	1,27E-02	NaN	NECTIN1,TUBB6
eNOS Signaling	2,26E-01	1,26E-02	NaN	CALML5,CCNA1
Melatonin Signaling	2,24E-01	1,39E-02	NaN	CALML5
GDNF Family Ligand-Receptor Interactions	2,1E-01	1,32E-02	NaN	RET
Role of MAPK Signaling in Inhibiting the Pathogenesis of Influenza	2,1E-01	1,32E-02	NaN	PLA2G4E
Antiproliferative Role of Somatostatin Receptor 2	2,07E-01	1,3E-02	NaN	SOX15
Thyroid Cancer Signaling	2E-01	1,27E-02	NaN	RET
Dilated Cardiomyopathy Signaling Pathway	-0E00	6,85E-03	NaN	BAG3
Neuregulin Signaling	-0E00	8,55E-03	NaN	EREG
Leukocyte Extravasation Signaling	-0E00	5,18E-03	NaN	CLDN17
Axonal Guidance Signaling	-0E00	9,88E-03	NaN	FZD10,GNA15,GNAL,TUBB6,WNT7A
Amyotrophic Lateral Sclerosis Signaling	-0E00	8,7E-03	NaN	NEFL
Fc Epsilon RI Signaling	-0E00	8,55E-03	NaN	PLA2G4E
Actin Cytoskeleton Signaling	-0E00	4,08E-03	NaN	FGF19
Huntington's Disease Signaling	-0E00	7,12E-03	NaN	CASP14,GNA15
NRF2-mediated Oxidative Stress Response	-0E00	4,22E-03	NaN	CYP2E1
p53 Signaling	-0E00	1,02E-02	NaN	TP63
Tight Junction Signaling	-0E00	1,12E-02	NaN	CLDN17,NECTIN1
Role of PKR in Interferon Induction and Antiviral Response	-0E00	7,35E-03	NaN	MARCO
Role of NFAT in Regulation of the Immune Response	-0E00	5,29E-03	NaN	CALML5,GNA15,GNAL
CCR5 Signaling in Macrophages	-0E00	6,29E-03	NaN	CALML5,GNA15,GNAL
Calcium-induced T Lymphocyte Apoptosis	-0E00	2,28E-03	NaN	CALML5
CXCR4 Signaling	-0E00	1,2E-02	NaN	GNA15,GNAL
IL-15 Production	-0E00	8,13E-03	NaN	RET
CD28 Signaling in T Helper Cells	-0E00	2,02E-03	NaN	CALML5
Dendritic Cell Maturation	-0E00	1,06E-02	2,449	IL1A,IL1RN,IL36A,IL36B,IL36G,IL36RN
Reelin Signaling in Neurons	-0E00	7,94E-03	NaN	MAPT
HIF1α Signaling	-0E00	4,81E-03	NaN	NCOA1
Cellular Effects of Sildenafil (Viagra)	-0E00	6,71E-03	NaN	CALML5
Thrombin Signaling	-0E00	9,52E-03	NaN	GNA15,GNAL
iCOS-iCOSL Signaling in T Helper Cells	-0E00	2,06E-03	NaN	CALML5
GNRH Signaling	-0E00	1,06E-02	NaN	CALML5,GNA15
Germ Cell-Sertoli Cell Junction Signaling	-0E00	5,85E-03	NaN	TUBB6
Aldosterone Signaling in Epithelial Cells	-0E00	1,22E-02	NaN	CRYAB,SCNN1B
Glioma Signaling	-0E00	8,06E-03	NaN	CALML5
Acute Myeloid Leukemia Signaling	-0E00	1,1E-02	NaN	CCNA1
Bladder Cancer Signaling	-0E00	8,62E-03	NaN	FGF19
Type II Diabetes Mellitus Signaling	-0E00	6,58E-03	NaN	ACSM1
Chronic Myeloid Leukemia Signaling	-0E00	9,35E-03	NaN	SMAD4
Production of Nitric Oxide and Reactive Oxygen Species in Macrophages	-0E00	1,05E-02	NaN	APOD,S100A8
Gα12/13 Signaling	-0E00	7,52E-03	NaN	CDH18
p70S6K Signaling	-0E00	7,58E-03	NaN	MAPT
Sphingosine-1-phosphate Signaling	-0E00	8,47E-03	NaN	CASP14
Rac Signaling	-0E00	7,25E-03	NaN	ANK1
Phospholipase C Signaling	-0E00	3,07E-03	NaN	CALML5,PLA2G4E
HER-2 Signaling in Breast Cancer	-0E00	1,02E-02	NaN	IL1A,SMAD4
Protein Kinase A Signaling	-0E00	9,95E-03	-1,000	CALML5,DUSP5,GYS2,SMAD4
Role of NFAT in Cardiac Hypertrophy	-0E00	4,55E-03	NaN	CALML5
RANK Signaling in Osteoclasts	-0E00	1,1E-02	NaN	CALML5
Glioblastoma Multiforme Signaling	-0E00	1,17E-02	NaN	FZD10,WNT7A
Regulation of IL-2 Expression in Activated and Anergic T Lymphocytes	-0E00	6,51E-03	NaN	CALML5,SMAD2,SMAD4
Nur77 Signaling in T Lymphocytes	-0E00	2,04E-03	NaN	CALML5
Role of MAPK Signaling in the Pathogenesis of Influenza	-0E00	1,23E-02	NaN	PLA2G4E
Antiproliferative Role of TOB in T Cell Signaling	-0E00	7,43E-03	NaN	CCNA1,SMAD2,SMAD4
PI3K Signaling in B Lymphocytes	-0E00	6,99E-03	NaN	CALML5
P2Y Purigenic Receptor Signaling Pathway	-0E00	7,75E-03	NaN	P2RY1
Cyclins and Cell Cycle Regulation	-0E00	1,19E-02	NaN	CCNA1
Signaling by Rho Family GTPases	-0E00	1,12E-02	NaN	CDH18,GNA15,GNAL
Hematopoiesis from Pluripotent Stem Cells	-0E00	2,39E-03	NaN	IL1A
VEGF Family Ligand-Receptor Interactions	-0E00	1,19E-02	NaN	PLA2G4E
ErbB Signaling	-0E00	1,06E-02	NaN	EREG
D-myo-inositol-5-phosphate Metabolism	-0E00	5,18E-03	NaN	DUSP5
D-myo-inositol (1,4,5,6)-Tetrakisphosphate Biosynthesis	-0E00	5,65E-03	NaN	DUSP5
Superpathway of Inositol Phosphate Compounds	-0E00	4,29E-03	NaN	DUSP5
D-myo-inositol (3,4,5,6)-tetrakisphosphate Biosynthesis	-0E00	5,65E-03	NaN	DUSP5
3-phosphoinositide Degradation	-0E00	5,29E-03	NaN	DUSP5
3-phosphoinositide Biosynthesis	-0E00	4,93E-03	NaN	DUSP5
Salvage Pathways of Pyrimidine Ribonucleotides	-0E00	1,02E-02	NaN	APOBEC3A
Regulation of Cellular Mechanics by Calpain Protease	-0E00	1,12E-02	NaN	CCNA1
Tec Kinase Signaling	-0E00	3,6E-03	NaN	GNA15,GNAL
Adipogenesis pathway	-0E00	7,41E-03	NaN	FZD10
Unfolded protein response	-0E00	1,11E-02	NaN	PDIA2
Estrogen Receptor Signaling	-0E00	9,9E-03	1,000	GNA15,GNAL,NCOA1,TBL1Y
ERK/MAPK Signaling	-0E00	4,67E-03	NaN	PLA2G4E
PI3K/AKT Signaling	-0E00	1,01E-02	NaN	GYS2,IL20RB
Nitric Oxide Signaling in the Cardiovascular System	-0E00	8,4E-03	NaN	CALML5
Cardiac β-adrenergic Signaling	-0E00	1,15E-02	NaN	GNA15,GNAL
Protein Ubiquitination Pathway	-0E00	3,64E-03	NaN	CRYAB
FGF Signaling	-0E00	1,19E-02	NaN	FGF19
B Cell Receptor Signaling	-0E00	5,15E-03	NaN	CALML5
Chemokine Signaling	-0E00	1,25E-02	NaN	CALML5
IGF-1 Signaling	-0E00	9,62E-03	NaN	IGFBP6
NF-κB Signaling	-0E00	1,09E-02	2,449	IL1A,IL1RN,IL36A,IL36B,IL36G,IL36RN
T Cell Receptor Signaling	-0E00	3,38E-03	NaN	CALML5,DUSP5
BMP signaling pathway	-0E00	1,15E-02	NaN	SMAD4
GPCR-Mediated Nutrient Sensing in Enteroendocrine Cells	-0E00	8,62E-03	NaN	GNA15
Gustation Pathway	-0E00	1,2E-02	NaN	P2RY1,SCNN1B
Phagosome Formation	-0E00	6,71E-03	NaN	MARCO
Phagosome Maturation	-0E00	6,29E-03	NaN	TUBB6
Autophagy	-0E00	9,39E-03	NaN	CALML5,NOD2
PD-1, PD-L1 cancer immunotherapy pathway	-0E00	9,43E-03	NaN	PDCD4
Sumoylation Pathway	-0E00	9,71E-03	NaN	SMAD4
Sirtuin Signaling Pathway	-0E00	3,42E-03	NaN	NDRG1
Neuroinflammation Signaling Pathway	-0E00	6,35E-03	NaN	MAPT,PLA2G4E
Opioid Signaling Pathway	-0E00	1,09E-02	NaN	CALML5,GNA15,GNAL
Th17 Activation Pathway	-0E00	2,16E-03	NaN	DEFB4A/DEFB4B
Endocannabinoid Developing Neuron Pathway	-0E00	8,13E-03	NaN	GNAL
Apelin Adipocyte Signaling Pathway	-0E00	1,16E-02	NaN	GPX3
BAG2 Signaling Pathway	-0E00	1,19E-02	NaN	MAPT
T Cell Exhaustion Signaling Pathway	-0E00	1,84E-03	NaN	SMAD2
Systemic Lupus Erythematosus In T Cell Signaling Pathway	-0E00	1,62E-03	NaN	CASP14
HOTAIR Regulatory Pathway	-0E00	1,23E-02	NaN	PCDHB5,WNT7A
Necroptosis Signaling Pathway	-0E00	6,37E-03	NaN	PLA2G4E
Insulin Secretion Signaling Pathway	-0E00	7,46E-03	NaN	GNA15,SCNN1B
Semaphorin Neuronal Repulsive Signaling Pathway	-0E00	6,62E-03	NaN	MAPT
Coronavirus Pathogenesis Pathway	-0E00	4,93E-03	NaN	SMAD4
Tumor Microenvironment Pathway	-0E00	5,59E-03	NaN	FGF19
Calcium Signaling	-0E00	9,26E-03	NaN	CALML5,TP63
Ephrin Receptor Signaling	-0E00	9,95E-03	NaN	GNA15,GNAL
Ferroptosis Signaling Pathway	-0E00	7,94E-03	NaN	ALOX12
Role of MAPK Signaling in Promoting the Pathogenesis of Influenza	-0E00	8,93E-03	NaN	PLA2G4E
