# Supplementary material for: Selective targeting BMP2 and 4 in SMAD4 negative esophageal adenocarcinoma inhibits tumor growth and aggressiveness in preclinical models
Source: Cell Oncol (Dordr). 2022 Jul 28;45(4):639–58. doi: 10.1007/s13402-022-00689-2 (PMC9333053; doi:10.1007/s13402-022-00689-2)
Supplement: Supplementary file 13 — (XLSX 46 kb) [file 13402_2022_689_MOESM8_ESM.xlsx]

## Sheet: Blad1
	baseMean	log2FoldChange	lfcSE	stat	pvalue	padj
XIST	1426.64	-8.13857	1.3281	-6.12798	8.90016e-10	9.90987e-07
MAPK8IP1P2	86.6722	-6.35961	1.126	-5.64797	1.62355e-08	1.04849e-05
SAGE1	144.346	-5.43958	1.46094	-3.72333	0.000196612	0.023555
C8A	47.969	-5.3607	1.43593	-3.73325	0.000189024	0.0229458
MAGEA8	86.3101	-5.27925	1.25546	-4.20502	2.61057e-05	0.00490088
AC022874.1	9.60154	-5.21348	1.40844	-3.70159	0.000214251	0.0251569
CSAG3	8.93008	-5.13126	1.48865	-3.44691	0.00056703	0.0487765
CDH18	67.6485	-5.05908	1.26634	-3.99504	6.46826e-05	0.0100413
AC005829.2	73.3508	-4.84774	0.944767	-5.13115	2.87978e-07	0.000123984
CSMD3	88.925	-4.67263	1.18324	-3.94901	7.84741e-05	0.0118889
BAGE2	22.5364	-4.47085	1.25985	-3.54873	0.000387101	0.0381112
KIF25-AS1	46.4322	-4.45151	1.17168	-3.79927	0.000145124	0.0190451
HPN	409.783	-4.20233	0.98854	-4.25105	2.12773e-05	0.00420811
CFAP47	90.3653	-4.1442	0.974267	-4.25366	2.10302e-05	0.00419177
IGHV3-73	944.596	-4.12628	1.02738	-4.01632	5.91131e-05	0.00928571
LINC00689	43.4778	-4.11795	1.04471	-3.94172	8.08995e-05	0.0120937
MAPK8IP1P1	12.1757	-4.059	0.952784	-4.26014	2.04295e-05	0.00409733
ADH1A	44.2757	-4.01756	1.10592	-3.63277	0.000280396	0.0302809
PEG10	2089.11	-3.96741	1.12483	-3.52712	0.000420106	0.0400154
PGA3	6.13527	-3.96233	1.13183	-3.50083	0.000463819	0.0427906
CPA6	219.406	-3.95688	1.055	-3.75059	0.000176417	0.0218257
SCG2	936.515	-3.911	1.13691	-3.44004	0.000581635	0.0494237
AL512329.1	17.7471	-3.83633	0.90516	-4.23829	2.25227e-05	0.00440762
AC104772.1	12.0613	-3.83468	1.08042	-3.54926	0.000386311	0.0381112
CNTNAP5	5.70376	-3.81304	1.09179	-3.49246	0.000478598	0.0435322
IGKV6-21	52.5162	-3.75792	1.06367	-3.53298	0.000410904	0.0396063
RNA5SP18	17.2882	-3.75152	1.08073	-3.47128	0.000517983	0.0460762
DUSP5P1	72.3487	-3.73318	0.957156	-3.90029	9.60788e-05	0.0138265
C8G	650.854	-3.68593	0.925655	-3.98197	6.83473e-05	0.0104594
FABP7	26.2458	-3.63275	1.05301	-3.44989	0.000560823	0.0487765
ELAVL4	172.962	-3.62062	0.991693	-3.65095	0.000261271	0.0291919
DISP3	89.9068	-3.5547	1.0205	-3.4833	0.000495278	0.0445571
UFL1-AS1	7.14636	-3.40447	0.941443	-3.61622	0.000298932	0.0312388
STK32A	103.082	-3.38929	0.939079	-3.60916	0.000307187	0.0317919
RNU2-5P	7.09787	-3.35315	0.952339	-3.52097	0.000429976	0.0404951
PDIA2	353.998	-3.30636	0.78743	-4.19892	2.68186e-05	0.00500562
LINC02331	5.82519	-3.21941	0.886565	-3.63134	0.000281957	0.0303441
MAPT	345.488	-3.21322	0.900104	-3.56983	0.000357208	0.0361575
CELF4	62.855	-3.16999	0.893957	-3.54602	0.000391097	0.0382683
LRRN3	212.683	-3.00663	0.839193	-3.58276	0.000339982	0.0347405
ABCA17P	104.096	-2.96402	0.841848	-3.52085	0.000430158	0.0404951
ANKRD20A21P	41.213	-2.92206	0.825663	-3.53905	0.000401577	0.0388231
AL645608.2	17.6975	-2.83114	0.799386	-3.54164	0.000397646	0.0386746
UBL5P4	3.77227	-2.75095	0.709069	-3.87967	0.0001046	0.0146214
APP-DT	14.3303	-2.73948	0.77792	-3.52155	0.000429035	0.0404951
HOXA9	549.555	-2.71099	0.673182	-4.02712	5.64636e-05	0.00911604
LNC-LBCS	25.2347	-2.67436	0.632816	-4.22613	2.37748e-05	0.00459694
SPATA45	6.90239	-2.67316	0.68159	-3.92195	8.78359e-05	0.0128336
ADORA2A-AS1	59.604	-2.59972	0.722622	-3.59763	0.000321134	0.0329188
LINC02610	23.5206	-2.58775	0.712144	-3.63374	0.000279338	0.0302809
MYADML2	62.0233	-2.53162	0.726814	-3.48318	0.000495498	0.0445571
TSIX	14.7141	-2.38338	0.658339	-3.6203	0.000294263	0.0311532
AC126544.1	44.0024	-2.34196	0.630427	-3.71488	0.000203302	0.0239585
CCDC78	283.967	-2.34051	0.624249	-3.74932	0.000177316	0.0218531
SIK1	152.004	-2.27153	0.548213	-4.14351	3.42026e-05	0.00607228
LINC01252	83.6236	-2.21931	0.574606	-3.86232	0.000112317	0.0154328
ACSM1	65.9372	-2.15525	0.500343	-4.30754	1.65079e-05	0.00346131
AC005829.1	33.3654	-2.1524	0.624497	-3.44661	0.000567658	0.0487765
SYNGR3	212.836	-2.13158	0.6017	-3.5426	0.00039621	0.0386515
AC108475.1	21.2783	-2.03384	0.578721	-3.51437	0.000440796	0.0410181
HCG17	12.3836	-2.01173	0.486903	-4.13168	3.60119e-05	0.00625175
AC104596.1	11.7526	-1.8933	0.497514	-3.80551	0.000141511	0.0187271
AC145343.1	26.1654	-1.82184	0.503798	-3.61622	0.00029894	0.0312388
ID2-AS1	68.9906	-1.80228	0.50434	-3.57355	0.000352176	0.0357602
LINC02435	8.89924	-1.6285	0.460024	-3.54004	0.000400072	0.0387938
RNF5P1	142.849	-1.55109	0.447562	-3.46565	0.000528952	0.0467942
AL662795.2	1589.12	-1.55016	0.450239	-3.44298	0.000575352	0.0490187
CLK2P1	8.47682	-1.47672	0.380301	-3.88304	0.00010316	0.0144827
ARL17B	111.805	-1.43741	0.382644	-3.75653	0.000172289	0.0215628
INTS4P2	14.7204	-1.4215	0.392961	-3.61741	0.000297565	0.0312388
COL6A4P2	24.5729	-1.34281	0.387449	-3.46577	0.00052872	0.0467942
HAUS1	981.702	-1.31473	0.293636	-4.4774	7.55559e-06	0.0017679
TXNDC16	1601.13	-1.29562	0.293216	-4.41866	9.93127e-06	0.00224252
AC027097.2	154.063	-1.28967	0.276663	-4.66151	3.13899e-06	0.00084893
ELAC1	406.79	-1.18048	0.305228	-3.86754	0.000109941	0.0151709
ME2	5449.56	-1.16556	0.244977	-4.75783	1.95688e-06	0.00059054
ZNF397	2096.8	-1.13581	0.310713	-3.6555	0.000256678	0.0289795
SMAD4	5190.01	-1.04519	0.189714	-5.50928	3.60296e-08	2.00585e-05
ELP2	4128.15	-1.01852	0.281763	-3.61481	0.000300571	0.0313079
NARS1	17874	-1.00426	0.291309	-3.4474	0.000566004	0.0487765
TMEM64	2560.44	-0.980066	0.282139	-3.47369	0.000513345	0.0457898
CTIF	2525.78	-0.917115	0.242302	-3.78501	0.000153704	0.0196948
SMAD2	7289.56	-0.870874	0.221282	-3.93559	8.29914e-05	0.0122926
PIGP	964.84	-0.825411	0.225742	-3.65644	0.000255743	0.0289752
RTTN	1299.9	-0.805375	0.212433	-3.79119	0.000149926	0.0193644
NCOA1	8631.05	0.687403	0.196683	3.49498	0.000474104	0.0433661
CNIH3	217.787	0.939835	0.26618	3.53083	0.000414259	0.0397528
PDCD4	6218.21	0.972613	0.265956	3.65704	0.000255143	0.0289752
AC008649.2	38.0157	1.19763	0.29686	4.03435	5.47547e-05	0.00891231
TMEM254-AS1	110.049	1.24023	0.349159	3.55205	0.000382237	0.0379767
EIF4E3	1884.47	1.26229	0.305658	4.12975	3.63162e-05	0.00627085
ANK1	340.322	1.29995	0.314372	4.13508	3.54836e-05	0.00619333
UBE2FP1	76.1497	1.34799	0.383258	3.51718	0.000436155	0.0409402
AMPD3	1194.57	1.3564	0.384202	3.53043	0.000414887	0.0397528
IRF5	800.793	1.4224	0.363488	3.9132	9.10799e-05	0.0132476
AL158166.1	44.9977	1.43374	0.384429	3.72954	0.000191832	0.0231995
NDRG1	46142.4	1.45275	0.415408	3.49717	0.000470221	0.0431347
TNFRSF10C	179.287	1.47535	0.410012	3.5983	0.000320299	0.0329188
GNAL	584.331	1.49106	0.392558	3.79831	0.000145684	0.0190451
NXN	2131.98	1.74768	0.500925	3.48891	0.000485002	0.0438676
AC096536.1	26.6577	1.8197	0.485957	3.74456	0.000180711	0.0221869
NECTIN1	16063.8	1.82364	0.461911	3.94804	7.87933e-05	0.0118889
SLC6A4	90.7385	1.84787	0.500884	3.68922	0.000224946	0.026317
LTB4R	1689.95	1.86683	0.54308	3.43748	0.000587153	0.0497616
BAG3	10890.1	1.91914	0.525145	3.65449	0.000257692	0.0289925
ARHGAP23	8276.9	1.97062	0.528997	3.72521	0.000195154	0.0235131
CADM1	964.315	2.06062	0.598147	3.44501	0.000571039	0.0487801
GOLGA7B	744.177	2.07656	0.604293	3.43634	0.000589632	0.0498409
IGFBP6	752.264	2.09025	0.428829	4.87433	1.0918e-06	0.000371097
RIIAD1	8.03684	2.14005	0.589908	3.62777	0.000285883	0.0305668
GSPT2	226.014	2.16768	0.550565	3.93719	8.24418e-05	0.0122675
RNLS	96.2797	2.17212	0.628873	3.45398	0.000552374	0.0487326
GALR2	40.665	2.17573	0.619569	3.51168	0.000445286	0.0413169
CELF3	41.3478	2.20323	0.632794	3.48175	0.000498145	0.0445571
FABP5P7	150.944	2.20404	0.625076	3.52604	0.000421827	0.0400611
SORCS2	401.743	2.21382	0.559254	3.95851	7.54178e-05	0.011487
NOD2	526.611	2.2174	0.606194	3.65791	0.000254282	0.0289752
AGAP12P	60.8534	2.27795	0.606896	3.75344	0.000174426	0.0216624
GLTP	7300.14	2.2867	0.638487	3.58144	0.000341709	0.0348069
AC087392.2	9.79004	2.2954	0.645409	3.5565	0.000375829	0.0375712
LINC00460	26.4523	2.36863	0.648475	3.65262	0.000259581	0.0291037
TTC22	8354.24	2.38806	0.656527	3.63741	0.000275391	0.0301437
SLC46A2	36.2868	2.40238	0.626325	3.83568	0.000125218	0.0169175
GRHL1	4890.67	2.41338	0.665573	3.62602	0.000287827	0.0305722
TUBB6	5335.96	2.42039	0.667486	3.62613	0.000287697	0.0305722
ABCG5	155.289	2.44852	0.437081	5.60199	2.11909e-08	1.28732e-05
ABCG8	174.351	2.50119	0.669562	3.73557	0.000187292	0.0228214
SHROOM2	855.5	2.52446	0.688585	3.66615	0.000246229	0.0283954
GPX3	4792.36	2.60364	0.709954	3.66734	0.000245086	0.0283649
TNPO1P3	12.595	2.60687	0.755414	3.45092	0.000558686	0.0487765
FABP5	9089.54	2.60709	0.711916	3.66208	0.000250174	0.0286458
AC007834.2	18.9509	2.61569	0.758254	3.44962	0.000561381	0.0487765
PITX1	14807.5	2.659	0.746935	3.55988	0.00037102	0.0372057
TMEM79	2441.23	2.68857	0.703716	3.82053	0.000133164	0.0178417
CXCL14	7303.39	2.7145	0.78673	3.45036	0.000559842	0.0487765
DMKN	5475.38	2.7357	0.542314	5.04449	4.54732e-07	0.000181572
GNA15	2646.42	2.76622	0.777979	3.55565	0.000377043	0.0375763
EFS	614.92	2.77508	0.689707	4.02357	5.73226e-05	0.00914314
LRRC4	529.369	2.7949	0.766097	3.64824	0.000264043	0.0293094
FZD10	552.858	2.83109	0.80937	3.49789	0.000468959	0.0431347
APOD	1654.18	2.83303	0.737605	3.84085	0.00012261	0.0166347
P2RY1	939.977	2.84159	0.755898	3.75922	0.000170442	0.0214983
B3GNT6	174.078	2.86634	0.762803	3.75765	0.000171519	0.02155
PLA2G4E-AS1	39.7353	2.92275	0.754457	3.87397	0.000107075	0.0148389
ELFN2	253.144	2.92411	0.75082	3.89455	9.83812e-05	0.0139944
CSTB	48039.7	2.95342	0.78333	3.77034	0.000163028	0.0206438
KCNIP3	337.968	2.9583	0.718885	4.11512	3.86979e-05	0.00664658
VSIG8	90.5968	2.97482	0.693858	4.28735	1.80814e-05	0.00374263
STEAP4	3061.36	2.98222	0.802758	3.71497	0.000203228	0.0239585
RET	259.948	2.98656	0.789285	3.78388	0.000154404	0.0197064
TTC9	4141.99	3.02503	0.832543	3.63349	0.000279617	0.0302809
MARCO	161.206	3.05989	0.766975	3.98955	6.61979e-05	0.0102274
ANOS2P	18.5051	3.06394	0.860258	3.56165	0.00036853	0.0370918
PRRT4	28.8152	3.09416	0.67541	4.58115	4.62423e-06	0.00116654
AL365226.1	109.929	3.15268	0.86632	3.63917	0.00027352	0.0300407
PPL	57386.3	3.16647	0.876304	3.61344	0.00030216	0.0313722
AC244153.1	102.44	3.18355	0.791239	4.0235	5.73398e-05	0.00914314
ALOX12	974.345	3.20952	0.760474	4.22042	2.4385e-05	0.00465913
KRT15	7130.67	3.24483	0.871592	3.72288	0.00019696	0.023555
RRAD	1715.16	3.24819	0.886472	3.66418	0.000248132	0.0285131
DENND2C	2027.64	3.27877	0.841784	3.89503	9.81869e-05	0.0139944
DUSP5	4520.85	3.30764	0.808514	4.09101	4.29502e-05	0.00718581
TPSD1	122.414	3.31514	0.866356	3.82653	0.000129961	0.0174851
CALY	12.8677	3.32923	0.750899	4.43366	9.2647e-06	0.00212168
SLC10A6	218.323	3.34365	0.862663	3.87596	0.000106203	0.0147815
HS6ST2	173.245	3.35091	0.896479	3.73786	0.000185592	0.0226999
RAET1G	227.865	3.36539	0.887021	3.79404	0.000148215	0.0192978
DSG1	162.817	3.36723	0.865701	3.88959	0.000100413	0.0142207
SULT2B1	4308.89	3.37996	0.926832	3.64679	0.000265533	0.0293632
IL1A	835.384	3.39812	0.852926	3.98408	6.77429e-05	0.0104163
KRT1	45.2584	3.4015	0.830424	4.0961	4.20174e-05	0.00706637
GSC	27.6645	3.43369	0.733242	4.68289	2.82864e-06	0.000780656
GJB2	19246.6	3.50242	0.836543	4.18678	2.82942e-05	0.00522068
BTBD11	1407.5	3.51926	0.842062	4.17934	2.92362e-05	0.00536385
LRRTM3	9.63114	3.52038	1.02048	3.44972	0.00056116	0.0487765
LY6G6C	138.703	3.5331	0.828189	4.26605	1.98961e-05	0.0040307
MLXP1	62.0056	3.54209	0.820251	4.3183	1.57232e-05	0.00331832
KLK8	1187.24	3.5718	0.939991	3.79982	0.000144801	0.0190451
ANKRD35	402.442	3.57317	0.823298	4.34007	1.42439e-05	0.00304594
PCDHB5	258.877	3.57898	0.89122	4.01582	5.92399e-05	0.00928571
FGF19	40.9757	3.58566	0.911972	3.93176	8.43257e-05	0.0124332
POU3F1	70.8325	3.61996	0.729209	4.96423	6.89749e-07	0.000253091
GKN1	27.5422	3.63544	1.03061	3.52747	0.000419551	0.0400154
GRHL3	3309.68	3.63641	1.04189	3.4902	0.000482658	0.0437782
AF127577.3	15.4686	3.64054	0.67143	5.42207	5.89122e-08	3.11848e-05
ALDH1A2	160.183	3.65234	0.859366	4.25004	2.13729e-05	0.00420811
MALRD1	452.859	3.68756	0.921688	4.00088	6.31084e-05	0.0098443
AC099342.1	7.70214	3.69496	1.00533	3.67536	0.000237511	0.0276868
IL20RB	809.222	3.70407	0.867337	4.27062	1.94928e-05	0.00400905
OR7M1P	18.795	3.72191	0.83029	4.48266	7.37179e-06	0.00173748
LINC00504	21.7472	3.72731	0.912992	4.08253	4.45484e-05	0.00741478
ANXA8L1	462.263	3.72794	0.984557	3.78641	0.000152841	0.0196623
AC123912.4	10.0113	3.74304	1.06797	3.5048	0.000456945	0.0422773
ECM1	23288.3	3.79225	0.915261	4.14336	3.42259e-05	0.00607228
SOX15	806.283	3.79524	0.814348	4.66047	3.1549e-06	0.00084893
CASP14	35.6804	3.80901	0.94733	4.02079	5.8004e-05	0.00918112
GPR78	159.851	3.8242	0.918631	4.16293	3.14191e-05	0.00569956
LINC02487	293.079	3.8522	1.10631	3.48202	0.000497653	0.0445571
LGALS7	65.1861	3.87872	0.964156	4.02292	5.74809e-05	0.00914314
NEFL	39.2887	3.91481	0.875134	4.47338	7.69916e-06	0.00178853
CRYAB	1825.63	3.92498	0.803355	4.88574	1.03041e-06	0.000353956
AC148477.4	13.208	3.93582	0.865352	4.54822	5.41009e-06	0.00134378
KRTAP3-2	8.04015	3.9568	1.08987	3.63051	0.000282861	0.0303441
RNF225	147.632	3.97005	1.04029	3.81628	0.00013548	0.0180668
LINP1	15.0463	4.00197	0.975045	4.1044	4.0537e-05	0.0069256
XG	486.782	4.01923	0.798515	5.03338	4.81899e-07	0.000185244
DAPL1	279.201	4.04148	1.11209	3.63414	0.000278913	0.0302809
BNIPL	720.35	4.05582	0.977748	4.14812	3.3521e-05	0.00604688
AC104031.1	4.13373	4.06278	0.945627	4.29638	1.73606e-05	0.00361661
ADRB2	273.647	4.0813	0.801501	5.09207	3.54177e-07	0.000150478
PTHLH	1054.89	4.08482	0.968502	4.21767	2.46845e-05	0.0046886
DRD1	285.588	4.12882	0.968025	4.2652	1.99725e-05	0.0040307
IL1RN	33799.3	4.13662	1.04873	3.9444	8.00002e-05	0.0120149
ANXA1	105977	4.17081	1.03401	4.03361	5.49257e-05	0.00891231
AC108215.1	61.4888	4.18098	1.17849	3.54774	0.000388553	0.0381349
RAET1E	452.358	4.18955	0.954568	4.38894	1.13902e-05	0.00250844
CYP4F22	456.513	4.19923	1.11226	3.7754	0.000159749	0.0203082
ZNF365	314.807	4.19987	0.997571	4.2101	2.55263e-05	0.00482013
TENM2	403.521	4.2145	0.764942	5.50956	3.59732e-08	2.00585e-05
VSIG10L	4768.58	4.22991	0.937814	4.5104	6.47057e-06	0.00154766
KRT16P2	68.8251	4.23093	0.999363	4.23363	2.2995e-05	0.00447294
MIR9-1HG	185.538	4.23193	0.94184	4.49326	7.01408e-06	0.00166533
LINC00707	165.275	4.23991	1.14015	3.71873	0.000200228	0.0238574
MAGEA11	16.1769	4.23999	1.2305	3.44574	0.000569493	0.048777
EREG	3290.52	4.261	0.907672	4.69443	2.67356e-06	0.000744219
FAM83A	6975.55	4.26367	1.09728	3.88566	0.00010205	0.0143895
ZNF750	3075.12	4.28729	1.18536	3.61686	0.000298202	0.0312388
HOPX	6513.31	4.29492	0.936455	4.58636	4.51036e-06	0.00115587
TPRG1	1605.14	4.29962	0.944562	4.55197	5.31461e-06	0.0013303
AC010969.1	4.94437	4.33769	1.18901	3.64815	0.000264139	0.0293094
GSDMC	452.205	4.35771	0.95087	4.58287	4.58638e-06	0.0011661
EPHX3	2724.89	4.38723	1.08501	4.0435	5.26586e-05	0.00867205
SCGB1A1	28.5592	4.40147	1.18396	3.7176	0.000201126	0.0238763
SYT14P1	6.54499	4.41782	1.24491	3.5487	0.000387132	0.0381112
CCNA1	69.8683	4.42716	0.878874	5.03731	4.72124e-07	0.000183673
TBL1Y	13.0998	4.49702	1.07326	4.19004	2.78902e-05	0.00517572
LEXM	215.016	4.55886	0.929328	4.90555	9.31678e-07	0.000326999
FMO2	7842.3	4.6373	1.22273	3.79258	0.000149092	0.019334
CEL	1251.87	4.66381	0.945829	4.93092	8.18429e-07	0.000291657
CHGA	1625.38	4.66459	1.32675	3.5158	0.000438438	0.0410181
CLCA3P	98.0362	4.68081	1.05914	4.41943	9.89611e-06	0.00224252
CALML3-AS1	245.807	4.68257	1.06547	4.39483	1.10862e-05	0.00246878
CYP4B1	333.166	4.69245	0.966674	4.85422	1.2086e-06	0.000398222
DOC2B	4708.18	4.71275	0.817236	5.7667	8.08406e-09	5.9326e-06
SCNN1B	1006.07	4.72378	1.11917	4.2208	2.43433e-05	0.00465913
AC011297.1	15.2516	4.72663	1.13342	4.17024	3.04272e-05	0.00555082
TP63	1956.42	4.78717	1.02532	4.66894	3.02755e-06	0.000828472
CYP2E1	2498.2	4.79096	0.986188	4.85806	1.18541e-06	0.000398222
S100A12	730.725	4.86231	1.17411	4.14125	3.45414e-05	0.00609477
FAM83C	901.914	4.89687	1.35883	3.60373	0.000313679	0.03236
SLC39A2	172.229	4.93876	1.19192	4.14353	3.42006e-05	0.00607228
CYSRT1	2211.47	4.94476	0.973247	5.08068	3.7608e-07	0.000157709
LYNX1	7027.35	4.96166	1.0685	4.64359	3.424e-06	0.000906238
DSG3	24067.5	4.9713	1.26584	3.92726	8.59179e-05	0.0126104
AC011473.3	17.2075	5.0153	1.21254	4.13619	3.53123e-05	0.00619333
CA4	631.807	5.03265	1.06447	4.72784	2.26921e-06	0.000666117
ANXA8	710.781	5.0507	1.13885	4.43491	9.21099e-06	0.00212168
GYS2	64.3113	5.07802	1.07198	4.73706	2.16838e-06	0.000642358
PLA2G4E	922.041	5.09604	0.937094	5.43813	5.38416e-08	2.89758e-05
AC103563.7	24.3557	5.10445	1.32259	3.85944	0.000113645	0.0155492
KRT16P1	33.764	5.12857	1.03697	4.94574	7.5856e-07	0.000275212
C5orf66-AS1	228.992	5.21542	1.00368	5.19632	2.03274e-07	9.12883e-05
ZFP42	49.5819	5.25879	1.34689	3.9044	9.44578e-05	0.0136773
LYPD3	18260.3	5.28422	1.12259	4.70715	2.51201e-06	0.000711517
FAT2	2159.47	5.2857	0.996983	5.3017	1.14729e-07	5.44796e-05
AL023754.1	14.5143	5.31832	1.54225	3.44842	0.000563886	0.0487765
FLG	661.731	5.34428	1.02852	5.19606	2.03554e-07	9.12883e-05
PGLYRP3	879.998	5.40361	1.31772	4.10072	4.11872e-05	0.00699966
AC011473.4	151.735	5.4168	1.52093	3.5615	0.000368736	0.0370918
AC011374.1	29.8434	5.42603	1.23327	4.3997	1.08399e-05	0.0024307
CPA4	473.243	5.42845	0.969496	5.59925	2.15285e-08	1.28732e-05
PNLIPRP3	23.4311	5.44396	1.55798	3.49423	0.000475429	0.0433661
KRT16P3	34.2991	5.47451	1.17541	4.65754	3.20014e-06	0.000853989
PKP1	15837.6	5.47488	1.21309	4.51317	6.38648e-06	0.00153895
WFDC5	171.002	5.52617	1.51786	3.64076	0.000271838	0.0299579
RPTN	30.6982	5.52984	1.44935	3.8154	0.000135963	0.0180668
KRT16P4	16.5108	5.5535	1.17741	4.71673	2.39671e-06	0.00069098
APOBEC3A	1775.4	5.57409	1.07381	5.19096	2.09213e-07	9.2541e-05
IL36G	828.716	5.63477	1.24075	4.54142	5.58776e-06	0.00137732
DEFB4A	114.699	5.64505	1.12236	5.02964	4.91406e-07	0.000186677
PRSS27	6328.26	5.64928	1.0762	5.24926	1.52711e-07	7.04432e-05
FGA	147.903	5.77065	1.19094	4.84546	1.26317e-06	0.000411998
KRT16P5	16.3087	5.77275	1.17754	4.90237	9.46891e-07	0.000328765
LCE3D	92.7927	5.80114	1.54504	3.75469	0.000173557	0.0216376
NIPAL4	537.395	5.81898	0.854626	6.8088	9.84157e-12	4.01601e-08
S100A9	121641	5.84203	1.16901	4.9974	5.81079e-07	0.000215667
RNF222	336.085	5.84857	1.07975	5.41661	6.074e-08	3.16338e-05
MIR205HG	745.043	5.85224	1.33358	4.38838	1.14196e-05	0.00250844
LINC02621	14.5076	5.86728	1.50458	3.89962	9.63444e-05	0.0138265
SDR9C7	204.334	5.93271	1.35599	4.37518	1.21334e-05	0.0026468
SCEL	12246	5.96135	1.3148	4.53403	5.7868e-06	0.00141557
WNT7A	113.714	6.07508	1.29374	4.69577	2.65608e-06	0.000744219
HCG22	191.63	6.10382	1.21915	5.00664	5.53881e-07	0.000207963
C10orf99	1189.75	6.12871	1.49622	4.09613	4.20112e-05	0.00706637
TMEM40	1619.2	6.14324	1.14728	5.35459	8.57515e-08	4.19533e-05
RNASEH2CP1	6.41229	6.17974	1.1224	5.50583	3.67433e-08	2.01092e-05
SERPINB12	35.0508	6.19498	1.68758	3.67092	0.000241681	0.0280715
SERPINB3	6865.49	6.24913	1.43023	4.36933	1.2463e-05	0.00268286
ARSF	112.878	6.26021	1.24273	5.03748	4.71691e-07	0.000183673
LGALS7B	952.364	6.28193	1.07559	5.84046	5.20584e-09	4.20242e-06
CALML5	188.273	6.3069	1.30595	4.82936	1.36971e-06	0.0004379
FAM25A	309.9	6.41374	1.47976	4.3343	1.46227e-05	0.00310636
AC108136.1	13.0787	6.47561	1.48056	4.37374	1.22135e-05	0.0026468
SMILR	25.414	6.51251	1.61105	4.0424	5.29078e-05	0.00867205
ENDOU	640.052	6.51602	1.08612	5.99936	1.98094e-09	1.77679e-06
SRY	13.5248	6.52251	1.38474	4.71027	2.47384e-06	0.000706904
SPRR4	28.8658	6.61752	1.37843	4.80078	1.58048e-06	0.000489261
DSG1-AS1	109.252	6.62131	0.949313	6.97484	3.06214e-12	1.86593e-08
KRT6B	38590	6.62702	1.3138	5.04418	4.55476e-07	0.000181572
IL36B	104.503	6.66999	1.89751	3.51514	0.000439528	0.0410181
KRT16P6	309.518	6.71016	1.18953	5.64101	1.69052e-08	1.07033e-05
IL36RN	1176.14	6.77625	1.271	5.33145	9.74338e-08	4.69573e-05
KRT75	164.88	6.79535	1.22802	5.53357	3.13774e-08	1.84214e-05
TMPRSS11F	510.12	6.86398	1.51693	4.52493	6.04156e-06	0.00146678
SPINK5	25029.1	6.90835	1.07792	6.40895	1.46527e-10	2.78316e-07
OTOP3	389.09	6.99348	1.02736	6.80723	9.94987e-12	4.01601e-08
CLCA2	6867.27	7.05671	1.49343	4.72518	2.29917e-06	0.00066883
CAPN14	5178.76	7.08503	1.25694	5.63673	1.73313e-08	1.07621e-05
SERPINB2	8560.81	7.12222	1.23966	5.74533	9.17445e-09	6.30305e-06
KRT16	32603.1	7.12879	1.23954	5.75117	8.86279e-09	6.2213e-06
S100A2	19708.6	7.1601	1.13557	6.30531	2.87625e-10	4.22154e-07
LY6D	10334.8	7.18813	1.45801	4.93008	8.2195e-07	0.000291657
FGB	894.149	7.21025	1.49769	4.81425	1.47752e-06	0.000467735
TGM3	22151.3	7.23679	1.31114	5.51948	3.40007e-08	1.96051e-05
KLK12	2243.14	7.25274	1.27167	5.70332	1.17496e-08	7.90405e-06
TGM1	13923.7	7.26499	1.12154	6.47766	9.31545e-11	2.13899e-07
CNFN	19519.8	7.26869	1.14107	6.37007	1.88945e-10	3.38946e-07
S100A8	75863.6	7.28421	1.25281	5.81431	6.08838e-09	4.72525e-06
CSTA	17279.9	7.29439	1.1488	6.34956	2.15933e-10	3.50816e-07
ZNF812P	959.272	7.35507	1.20633	6.09706	1.08038e-09	1.16285e-06
IL19	505.484	7.37683	1.45818	5.05893	4.21615e-07	0.000174538
CAPNS2	290.59	7.37818	1.21188	6.08823	1.14168e-09	1.18919e-06
LINC01527	25.1615	7.42871	1.53003	4.85527	1.20225e-06	0.000398222
SPRR2A	30916.5	7.49676	1.54783	4.84339	1.27645e-06	0.000412164
EPGN	577.683	7.53593	1.25604	5.99977	1.97596e-09	1.77679e-06
CERS3	1603.86	7.556	1.13819	6.63861	3.1666e-11	1.02249e-07
GJB6	2734.02	7.59392	1.23459	6.15098	7.70036e-10	8.88017e-07
AL356867.1	40.1372	7.74123	1.6256	4.76209	1.91601e-06	0.00058366
TMPRSS11D	4592.83	7.78054	1.45293	5.35506	8.55302e-08	4.19533e-05
KRT14	44011.6	7.79615	1.23545	6.31036	2.78391e-10	4.22154e-07
CLCA4	11418	7.81446	1.44883	5.39362	6.90518e-08	3.48388e-05
SPRR2B	133.85	7.84147	2.03789	3.84784	0.000119163	0.0162353
KRTDAP	878.421	7.8551	1.20262	6.53165	6.50495e-11	1.9095e-07
SPRR1B	46123	8.09927	1.40725	5.7554	8.64373e-09	6.20236e-06
KRT5	79836.3	8.11149	1.33717	6.06616	1.31004e-09	1.28186e-06
SPRR2E	12943.2	8.1374	1.90635	4.26858	1.96719e-05	0.00402029
SPRR2D	12818.1	8.2035	1.56239	5.25062	1.51588e-07	7.04432e-05
NCCRP1	9806.68	8.21846	1.2654	6.49475	8.31723e-11	2.11885e-07
FOXE1	928.256	8.22195	1.38932	5.91797	3.25949e-09	2.69869e-06
CALML3	4028.57	8.2235	1.31839	6.23755	4.44484e-10	5.74096e-07
A2ML1	20195.9	8.2308	1.31558	6.2564	3.9396e-10	5.3004e-07
MUC21	12408.1	8.24392	1.78016	4.631	3.63905e-06	0.000953011
SERPINB13	4385.01	8.26222	1.7941	4.60521	4.12053e-06	0.00106441
SPRR1A	13993.7	8.35895	1.4027	5.95917	2.53525e-09	2.15429e-06
CLDN17	67.2564	8.37774	2.43082	3.44646	0.000567976	0.0487765
GBP6	6614.58	8.44768	1.36081	6.20783	5.37209e-10	6.6209e-07
KPRP	274.472	8.52677	1.58005	5.39652	6.79459e-08	3.4825e-05
TMPRSS11B	5501.98	8.7944	1.82807	4.81076	1.50354e-06	0.000471352
KRT6A	197322	8.79806	1.44713	6.07967	1.20431e-09	1.21523e-06
CRCT1	5191.53	8.81838	1.40721	6.26657	3.69083e-10	5.1816e-07
DYNAP	723.971	8.82168	1.52675	5.77807	7.55632e-09	5.67427e-06
SPRR3	87996.4	8.83299	1.47625	5.98341	2.18509e-09	1.90694e-06
KLK13	14525.3	8.85926	1.14977	7.70526	1.30574e-14	4.21624e-10
SLURP1	1187.26	8.90451	1.40259	6.34859	2.17291e-10	3.50816e-07
RHCG	64814	8.96978	1.27982	7.00865	2.4062e-12	1.86593e-08
TMPRSS11E	5171.28	8.98506	1.38425	6.49094	8.53052e-11	2.11885e-07
TMPRSS11BNL	500.778	8.99069	2.22033	4.04927	5.13787e-05	0.00850778
SBSN	6180.31	9.0619	1.24766	7.2631	3.7832e-13	6.10798e-09
CWH43	421.81	9.10508	1.96661	4.62982	3.65975e-06	0.000953011
SPINK7	1979.51	9.11022	1.50347	6.05948	1.36566e-09	1.29697e-06
MAL	18466.9	9.27498	1.31642	7.04562	1.84634e-12	1.86593e-08
IVL	8089.28	9.27802	1.95705	4.74081	2.12865e-06	0.000636427
KRT78	3760.87	9.4924	1.36437	6.95736	3.46719e-12	1.86593e-08
ADH7	1276.79	9.54391	1.53857	6.2031	5.53621e-10	6.6209e-07
KRT13	205066	9.59637	1.48534	6.4607	1.04217e-10	2.13899e-07
KRT4	118211	9.86913	1.47219	6.70371	2.032e-11	7.29036e-08
IL36A	1359.87	9.89178	1.95902	5.04935	4.4331e-07	0.000181196
KRT6C	32013.5	9.98331	1.54585	6.45815	1.05989e-10	2.13899e-07
TMPRSS11A	5408.44	10.302	1.77232	5.81273	6.14619e-09	4.72525e-06
FGG	255.85	10.4574	2.17887	4.79946	1.59097e-06	0.000489261
CRNN	32867	10.9102	1.91701	5.69128	1.26092e-08	8.3092e-06
SPRR2C	782.356	11.2838	2.1829	5.16919	2.35105e-07	0.000102589
