# Supplementary material for: Selective targeting BMP2 and 4 in SMAD4 negative esophageal adenocarcinoma inhibits tumor growth and aggressiveness in preclinical models
Source: Cell Oncol (Dordr). 2022 Jul 28;45(4):639–58. doi: 10.1007/s13402-022-00689-2 (PMC9333053; doi:10.1007/s13402-022-00689-2)
Supplement: Supplementary file 14 — (XLSX 11 kb) [file 13402_2022_689_MOESM9_ESM.xlsx]

## Sheet: Sheet1
Supplementary Table1. Clinical and Pathologic results of 40 EAC patients
Patient characteristics		Total, n=40, (n[%])	BMP2/4 low(10%)(n[%])	BMP2/4 high(90%)(n[%])	SMAD4 low(20%)(n[%])	SMAD4 normal(80%)(n[%])
Median age (range)(y)		62 (41-81)	63(51-74)	62 (41-81)	61(41-81)	63(46-81)
Sex	Female	8(20%)	1(25%)	7(19%)	2(25%)	6(19%)
	Male	32(80%)	3(75%)	29(81%)	6(75%)	26(81%)
Histologic grade	Poor	14(35%)	1(25%)	13(36%)	4(50%)	10(31%)
	Moderate	14(35%)	3(75%)	11(31%)	1(12.5%)	13(41%)
	Well	12(30%)	0	12(33%)	3(37.5%)	9(28%)
AJCC stage baseline	III	35(87.5%)	4(100%)	31(86%)	7(87.5%)	28(87.5%)
	IVB	5(12.5%)	0	5(14%)	1(12.5%)	4(12.5%)
Survival status	Alive or censored	14(35%)	2(50%)	12(33.3%)	1(12.5%)	13(41%)
	Deceased	26(65%)	2(50%)	24(66.7%)	7(87.5%)	19(59%)
